# Supplementary material for: A Meta-Analysis Showing the Quantitative Evidence Base of Preemptive Pregabalin for Postoperative Pain from Cancer-Related Surgery
Source: Medicina (Kaunas). 2023 Jan 31;59(2):280. doi: 10.3390/medicina59020280 (PMC9965191; doi:10.3390/medicina59020280)
Supplement: Supplementary file 1 [file medicina-59-00280-s001.zip]

Archive with 1 entries (1 files):
- medicina-2128816-supplementary.pdf
